# Supplementary material for: Longitudinal Evaluation of Polyneuropathy in Atypical Parkinsonian Syndromes
Source: Neurol Int. 2026 Feb 3;18(2):27. doi: 10.3390/neurolint18020027 (PMC12943340; doi:10.3390/neurolint18020027)
Supplement: Supplementary file 1 [file neurolint-18-00027-s001.zip]

Archive with 1 entries (1 files):
- neurolint-4046730-supplementary.pdf
